# Supplementary material for: Effectively Enhancing the Physiological Activity and Sensory Quality of Whole Calamondin Puree via Yeast Fermentation
Source: Int J Mol Sci. 2024 Nov 7;25(22):11984. doi: 10.3390/ijms252211984 (PMC11593417; doi:10.3390/ijms252211984)
Supplement: Supplementary file 1 [file ijms-25-11984-s001.zip]

Archive with 1 entries (1 files):
- ijms-3252629-supplementary.pdf
